# Supplementary material for: Deep Learning Predicts Postoperative Mobility, Activities of Daily Living, and Discharge Destination in Older Adults from Sensor Data
Source: Sensors (Basel). 2025 Aug 13;25(16):5021. doi: 10.3390/s25165021 (PMC12389988; doi:10.3390/s25165021)
Supplement: Supplementary file 1 [file sensors-25-05021-s001.zip › supplementary tables.xlsx]

## Sheet: Table S1. Movement diaries
ID	True Positive	False Positive	False Negative	Precision / PPV	Recall / Sensitivity	F1 Score
11005	0	2	0	0	1	0
11014	0	1	3	0	0	0
11041	257	303	2	0.46	0.99	0.63
11047	2	6	18	0.25	0.1	0.14
11062	1	5	25	0.17	0.04	0.06
11065	0	0	2	1	0	0
11074	2	8	5	0.2	0.29	0.24
11083	3	24	17	0.11	0.15	0.13
11085	0	28	4	0	0	0
11103	19	45	11	0.3	0.63	0.4
11109	0	6	3	0	0	0
12006	168	115	3	0.59	0.98	0.74
12014	3	24	12	0.11	0.2	0.14
13004	46	37	9	0.55	0.84	0.67
13008	64	19	11	0.77	0.85	0.81
13014	416	178	12	0.7	0.97	0.81
13016	0	8	0	0	1	0
13017	42	85	9	0.33	0.82	0.47
13002	0	32	0	0	1	0
11004	71	58	8	0.55	0.9	0.68
11068	0	4	2	0	0	0
12023	17	81	5	0.17	0.77	0.28
SUM	1111	1069	161	0.51	0.87	0.64

## Sheet: Table S2. IMU statistics
	Discharge Destination				CHARMI		Barthel Index
	Acute Geriatric Care Unit	Back Home	Rahabilitation	p-value	Spearman's ρ	p-value	Spearman's ρ	p-value
sensor_worn_s	314743	229074	365223	0.0855	-0.1024	0.5585	-0.0962	0.5711
mean_x	0.313707	0.3442	0.3879	0.3779	0.3559	0.0359	0.3143	0.0582
mean_y	-0.0662423	0.034	-0.0415	0.2782	0.0909	0.6034	0.2499	0.1357
mean_z	0.864162	0.5695	0.576	<0.001	-0.7429	<0.001	-0.69	<0.001
standard_deviation_x	0.224264	0.3015	0.3021	0.0389	0.6649	<0.001	0.552	<0.001
standard_deviation_y	0.195434	0.3346	0.4903	0.0055	0.618	<0.001	0.5995	<0.001
standard_deviation_z	0.245974	0.473	0.4848	<0.001	0.7388	<0.001	0.7244	<0.001
skewness_x	1.23271	0.9202	1.2579	0.5533	-0.3068	0.073	-0.1023	0.547
skewness_y	0.137212	0.0272	-0.4385	0.673	-0.0929	0.5955	-0.0182	0.9149
skewness_z	-3.54847	-1.1589	-0.5362	<0.001	0.7586	<0.001	0.6844	<0.001
kurtosis_x	3.27957	1.4426	0.1307	0.3146	-0.5103	0.0017	-0.4055	0.0128
kurtosis_y	3.30613	2.189	0.4603	0.1463	-0.4312	0.0097	-0.3559	0.0306
kurtosis_z	19.1922	1.8284	-1.3559	<0.001	-0.747	<0.001	-0.6941	<0.001
range_x	5.56203	6.62	2.6777	0.2738	0.1413	0.4182	0.1056	0.534
range_y	5.11282	4.854	2.595	0.3607	0.0269	0.878	-0.0547	0.7478
range_z	5.6908	6.1798	3.2837	0.6737	0.117	0.5032	0.0153	0.9282
interquartile_range_x	0.213486	0.3723	0.2136	0.0665	0.5801	<0.001	0.418	0.0101
interquartile_range_y	0.227386	0.3825	0.292	0.0522	0.5256	0.0012	0.4353	0.0071
interquartile_range_z	0.124893	0.7197	0.8999	0.0013	0.6747	<0.001	0.6077	<0.001
range_count_percentage_x	0.960915	0.9438	0.9145	0.2255	-0.4537	0.0062	-0.4026	0.0135
range_count_percentage_y	0.990453	0.9767	0.8748	0.1545	-0.2665	0.1218	-0.1898	0.2606
range_count_percentage_z	0.745556	0.825	0.7958	0.223	0.3676	0.0298	0.2586	0.1222
ratio_beyond_r_sigma_x	0.0551432	0.0456	0.1082	0.3104	-0.2673	0.1205	-0.1243	0.4637
ratio_beyond_r_sigma_y	0.0498143	0.0414	0.0946	0.2015	-0.1531	0.3798	-0.1388	0.4127
ratio_beyond_r_sigma_z	0.0561599	0.0326	0.0107	0.0551	-0.4224	0.0115	-0.2985	0.0728
mean_cross_rate_x	0.00400364	0.0021	0.0014	0.0943	-0.4929	0.0026	-0.4623	0.004
mean_cross_rate_y	0.00375762	0.0029	0.0025	0.3223	-0.3251	0.0567	-0.2857	0.0865
mean_cross_rate_z	0.00486061	0.0008	0.0002	0.0022	-0.5293	0.0011	-0.6065	<0.001
autocorrelation_x	0.999776	0.9998	0.9999	0.5388	-0.0371	0.8325	-0.1025	0.5461
autocorrelation_y	0.999768	0.9998	1	0.1138	0.183	0.2926	0.2945	0.0768
autocorrelation_z	0.999695	0.9999	1	0.0235	0.3824	0.0234	0.4627	0.0039
signal_entropy_x	0.19447	-0.3321	-0.6671	0.1997	-0.3127	0.0674	-0.3258	0.0491
signal_entropy_y	1.45314	0.4647	-0.7494	0.0089	-0.4202	0.012	-0.503	0.0015
signal_entropy_z	-0.621407	-0.566	-0.9759	0.502	0.0912	0.6022	0.1539	0.3632
jerk_metric_x	6.23654	7.8612	20.9218	0.272	0.3939	0.0192	0.3256	0.0493
jerk_metric_y	9.89362	18.4018	36.8868	0.199	0.4464	0.0072	0.4277	0.0083
jerk_metric_z	9.24924	16.5743	27.8211	0.3513	0.2675	0.1203	0.2631	0.1156
root_mean_square_x	0.224264	0.3015	0.3021	0.0389	0.6649	<0.001	0.552	<0.001
root_mean_square_y	0.195434	0.3346	0.4903	0.0055	0.618	<0.001	0.5995	<0.001
root_mean_square_z	0.245974	0.473	0.4848	<0.001	0.7388	<0.001	0.7244	<0.001
detail_power_x	8.89043	60.1024	10.322	0.1763	0.203	0.2421	0.2567	0.1251
detail_power_y	0.722115	1.8367	0.9294	0.004	0.701	<0.001	0.6397	<0.001
detail_power_z	2.30894	1.7182	1.5734	0.2418	0.2489	0.1494	0.1825	0.2796
dominant_frequency_x	6.75209e-07	0	0	0.9279	-0.0637	0.716	-0.1274	0.4525
dominant_frequency_y	2.56114e-06	0	0	0.1421	0.0729	0.6771	0.014	0.9345
dominant_frequency_z	0	0	0	0.4522	0.3436	0.0433	0.32	0.0535
power_spectral_sum_x	0.999929	0.9996	0.9998	0.0011	-0.5693	<0.001	-0.6712	<0.001
power_spectral_sum_y	0.999452	0.9984	0.9996	0.0154	-0.4821	0.0034	-0.4818	0.0025
power_spectral_sum_z	1.00005	0.9998	1	<0.001	-0.6094	<0.001	-0.5927	<0.001
power_range_sum_x	623724529772081	569018957625289	1285215847713230	0.3086	0.2132	0.2188	0.1108	0.5138
power_range_sum_y	271739219026373	212394155454989	1188037025135610	0.2287	0.3774	0.0254	0.3105	0.0615
power_range_sum_z	3200454403057980	1287868682892000	2999737110770330	0.0092	-0.3101	0.0699	-0.2697	0.1065
spectral_flatness_x	-29.2593	-29.812	-27.1258	0.349	0.1568	0.3684	0.1671	0.323
spectral_flatness_y	-27.782	-28.1562	-26.904	0.7731	0.2009	0.2471	0.1578	0.351
spectral_flatness_z	-29.9324	-30.6637	-27.5196	0.2136	0.1878	0.28	0.1478	0.3827
spectral_entropy_x	0.237357	0.2354	0.2706	0.5604	0.2233	0.1972	0.3029	0.0685
spectral_entropy_y	0.332699	0.3523	0.3714	0.7288	0.0747	0.6696	0.173	0.3058
spectral_entropy_z	0.164104	0.248	0.2913	<0.001	0.7281	<0.001	0.7187	<0.001
sparc_x	-5.87414	-5.1103	-5.3051	0.9829	-0.261	0.1299	-0.3283	0.0473
sparc_y	-19.7431	-23.5837	-29.081	0.4229	-0.1792	0.303	-0.2329	0.1653
sparc_z	-3.26052	-6.2826	-6.9284	<0.001	-0.7112	<0.001	-0.6923	<0.001
s2s_n	8.25	56.8636	20	0.0129	0.4867	0.003	0.5777	<0.001
s2s_duration	3.15423	2.9582	3.2664	0.398	-0.2018	0.3558	-0.1833	0.3914
s2s_max_accel	10.948	10.9008	11.4978	0.3146	0.3239	0.1317	0.1749	0.4136
s2s_min_accel	8.58072	8.5932	8.9092	0.6404	-0.149	0.4975	-0.0787	0.7146
s2s_SPARC	-2.42698	-2.3931	-2.4254	0.0841	0.2292	0.2928	0.3512	0.0924
s2s_displacement	0.60972	0.4694	0.4598	0.0361	-0.2357	0.279	-0.3613	0.0828
wb_all__count	16.5385	117.048	126	0.0013	0.8109	<0.001	0.7193	<0.001
total_walking_duration_h	0.0410726	0.7037	0.3555	0.0012	0.8372	<0.001	0.7604	<0.001
wb_all__duration_s__avg	6.03231	7.5321	6.765	0.0199	0.6285	<0.001	0.593	<0.001
wb_all__duration_s__max	9.08523	25.4385	17.345	0.0027	0.7726	<0.001	0.7371	<0.001
wb_all__duration_s__var	0.427914	0.8391	0.942	0.0531	0.7291	<0.001	0.68	<0.001
wb_all__cadence_spm__avg	75.2999	80.0084	92.0273	0.1007	0.4891	0.0052	0.42	0.0149
wb_all__stride_duration_s__avg	1.14319	1.2433	1.225	0.0903	0.3219	0.0774	0.2927	0.0983
wb_all__cadence_spm__var	0.150502	0.1307	0.0954	0.2977	-0.4582	0.0109	-0.408	0.0204
wb_all__stride_duration_s__var	0.207352	0.1823	0.1207	0.3018	-0.201	0.2869	-0.2634	0.1453
wb_10_30__count	8.75	29.8947	28	0.4006	0.4402	0.0458	0.3693	0.0907
wb_10_30__walking_speed_mps__avg	0.464929	0.5247	0.4939	0.5977	0.5524	0.0094	0.4834	0.0227
wb_10_30__stride_length_m__avg	0.69883	0.7703	0.6351	0.1361	0.3331	0.14	0.3393	0.1224
wb_10__count	3.07692	42.7619	33	0.0013	0.7696	<0.001	0.7116	<0.001
wb_10__walking_speed_mps__max	0.641619	0.6735	0.5429	0.6655	0.5037	0.0199	0.3513	0.1089
wb_30__count	0.384615	15.7143	5	0.0293	0.7279	<0.001	0.7725	<0.001
wb_30__walking_speed_mps__avg	0.745355	0.5879	0.5278	0.3957	0.3855	0.1559	0.1498	0.5941
wb_30__stride_length_m__avg	0.911084	0.842	0.6729	0.236	0.2667	0.3365	0.2156	0.4403
wb_30__cadence_spm__avg	95.5703	83.3036	94.0946	0.4301	0.0548	0.8462	-0.1315	0.6403
wb_30__stride_duration_s__avg	1.11325	1.2648	1.2697	0.9258	0.3526	0.1974	0.0877	0.756
wb_30__walking_speed_mps__max	0.861233	0.6681	0.5485	0.4186	0.2941	0.2873	0.0311	0.9125
wb_30__cadence_spm__max	104.11	89.405	95.261	0.3069	0.2576	0.354	-0.0731	0.7958
wb_30__walking_speed_mps__var	0.251971	0.1561	0.0412	0.1206	-0.0537	0.8684	-0.5471	0.0656
wb_30__stride_length_m__var	0.108825	0.0941	0.0365	0.5924	-0.3006	0.3424	-0.2274	0.4772
wb_60__count	0.0769231	7.8571	1	0.0759	0.6547	<0.001	0.5515	<0.001
root_mean_square_vector_magnitude	0.39213	0.6712	0.7528	<0.001	0.8064	<0.001	0.749	<0.001
detail_power_vector_magnitude	9.58922	60.5528	10.4825	0.1275	0.2226	0.1986	0.2699	0.1062
power_spectral_sum_vector_magnitude	1.73172	1.7308	1.7317	0.0013	-0.5686	<0.001	-0.5866	<0.001

## Sheet: Table S3. IMU axes stratified
Discharge Destination	x-channel mean	x-channel SD	x-channel p-value	y-channel mean	y-channel SD	y-channel p-value	z-channel mean	z-channel SD	z-channel p-value
Back Home	0.344219	0.1677	0.543155	0.034011	0.185952	0.087021	0.569479	0.250992	8.5e-05
Acute Geriatric Care Unit	0.313707	0.096645	0.444082	-0.066242	0.169336	0.097514	0.864162	0.111776	1.6e-05
Rehabilitation	0.387914			-0.041547			0.57599

## Sheet: Table S4. Raw IMU performance
Outcome	R²	95% CI	Mean Error	95% CI	Weighted Kappa	95% CI
Mobility (CHARMI)	0.52	0.10 - 0.76	1.49	1.12 - 1.94	0.71	0.52 - 0.85
Activities of Daily Living (Barthel Index)	0.39	0.01 - 0.64	14.58	11.17 - 18.36	0.57	0.32 - 0.75
Outcome	accuracy	95% CI	ROC AUC	95% CI
Discharge Destination	0.79	0.67 - 0.92	0.79	0.78 - 0.97
CI = Confidence Interval

## Sheet: Table S5. TRIPOD+AI checklist
Section / Topic	Item	Development / Evaluation	Checklist Item	Reported on page
Title
Title	1	D;E	Identify the study as developing or evaluating the performance of a multivariable prediction model, the target population, and the outcome to be predicted	1
Abstract
Abstract	2	D;E	See TRIPOD+AI for Abstracts checklist	1
Introduction
Background	3a	D;E	Explain the healthcare context (including whether diagnostic or prognostic) and rationale for developing or evaluating the prediction model, including references to existing models	2
	3b	D;E	Describe the target population and the intended purpose of the prediction model in the context of the care pathway, including its intended users (eg, healthcare professionals, patients, public)	2
	3c	D;E	Describe any known health inequalities between sociodemographic groups	2
Objectives	4	D;E	Specify the study objectives, including whether the study describes the development or validation of a prediction model (or both)	2
Methods
Data	5a	D;E	Describe the sources of data separately for the development and evaluation datasets (eg, randomised trial, cohort, routine care or registry data), the rationale for using these data, and representativeness of the data	2
	5b	D;E	Specify the dates of the collected participant data, including start and end of participant accrual; and, if applicable, end of follow-up	2
Participants	6a	D;E	Specify key elements of the study setting (eg, primary care, secondary care, general population) including the number and location of centres	2
	6b	D;E	Describe the eligibility criteria for study participants	2
	6c	D;E	Give details of any treatments received, and how they were handled during model development or evaluation, if relevant	2, 4
Data Preparation	7	D;E	Describe any data pre-processing and quality checking, including whether this was similar across relevant sociodemographic groups	3
Outcome	8a	D;E	Clearly define the outcome that is being predicted and the time horizon, including how and when assessed, the rationale for choosing this outcome, and whether the method of outcome assessment is consistent across sociodemographic groups	3, 4
	8b	D;E	If outcome assessment requires subjective interpretation, describe the qualifications and demographic characteristics of the outcome assessors	2, 3
	8c	D;E	Report any actions to blind assessment of the outcome to be predicted	n/a
Predictors	9a	D	Describe the choice of initial predictors (eg, literature, previous models, all available predictors) and any pre-selection of predictors before model building	3
	9b	D;E	Clearly define all predictors, including how and when they were measured (and any actions to blind assessment of predictors for the outcome and other predictors	3
	9c	D;E	If predictor measurement requires subjective interpretation, describe the qualifications and demographic characteristics of the predictor assessors	n/a
Sample Size	10	D;E	Explain how the study size was arrived at (separately for development and evaluation), and justify that the study size was sufficient to answer the research question. Include details of any sample size calculation	2, 7
Missing Data	11	D;E	Describe how missing data were handled. Provide reasons for omitting any data	3, 7
Analytical Methods	12a	D	Describe how the data were used (eg, for development and evaluation of model performance) in the analysis, including whether the data were partitioned, considering any sample size requirements	3
	12b	D	Depending on the type of model, describe how predictors were handled in the analyses (functional form, rescaling, transformation, or any standardisation)	3
	12c	D	Specify the type of model, rationale, all model building steps, including any hyperparameter tuning, and method for internal validation	3
	12d	D;E	Describe if and how any heterogeneity in estimates of model parameter values and model performance was handled and quantified across clusters (eg, hospitals, countries). See TRIPOD-Cluster for additional considerations	n/a
	12e	D;E	Specify all measures and plots used (and their rationale) to evaluate model performance (eg, discrimination, calibration, clinical utility) and, if relevant, to compare multiple models	3
	12f	E	Describe any model updating (eg, recalibration) arising from the model evaluation, either overall or for particular sociodemographic groups or settings	n/a
	12g	E	For model evaluation, describe how the model predictions were calculated (eg, formula, code, object, application programming interface)	4
Class Imbalance	13	D;E	If class imbalance methods were used, state why and how this was done, and any subsequent methods to recalibrate the model or the model predictions	n/a
Fairness	14	D;E	Describe any approaches that were used to address model fairness and their rationale	n/a
Model Output	15	D	Specify the output of the prediction model (eg, probabilities, classification). Provide details and rationale for any classification and how the thresholds were identified	3
Training vs Evaluation	16	D;E	Identify any differences between the development and evaluation data in healthcare setting, eligibility criteria, outcome, and predictors	7
Ethical Approval	17	D;E	Name the institutional research board or ethics committee that approved the study and describe the participant informed consent or the ethics committee waiver of informed consent	8
Open Science
Funding	18a	D;E	Give the source of funding and the role of the funders for the present study	8
Conflicts of Interest	18b	D;E	Declare any conflicts of interest and financial disclosures for all authors	8
Protocol	18c	D;E	Indicate where the study protocol can be accessed or state that a protocol was not prepared	2
Registration	18d	D;E	Provide registration information for the study, including register name and registration number, or state that the study was not registered	2, 8
Data Sharing	18e	D;E	Provide details of the availability of the study data	8
Code Sharing	18f	D;E	Provide details of the availability of the analytical code	8
Patient & Public Involvement
Patient & Public Involvement	19	D;E	Provide details of any patient and public involvement during the design, conduct, reporting, interpretation, or dissemination of the study or state no involvement	n/a
Participants	20a	D;E	Describe the flow of participants through the study, including the number of participants with and without the outcome and, if applicable, a summary of the follow-up time. A diagram may be helpful	2, FS1
	20b	D;E	Report the characteristics overall and, where applicable, for each data source or setting, including the key dates, key predictors (including demographics), treatments received, sample size, number of outcome events, follow-up time, and amount of missing data. A table may be helpful. Report any differences across key demographic groups	4
	20c	E	For model evaluation, show a comparison with the development data of the distribution of important predictors (demographics, predictors, and outcome)	5, TS2
Model Development	21	D;E	Specify the number of participants and outcome events in each analysis (eg, for model development, hyperparameter tuning, model evaluation)	5
Model Specification	22	D	Provide details of the full prediction model (eg, formula, code, object, application programming interface) to allow predictions in new individuals and to enable third party evaluation and implementation, including any restrictions to access or reuse (eg, freely available, proprietary)	3, 5
Model Performance	23a	D;E	Report model performance estimates with confidence intervals, including for any key subgroups (eg, sociodemographic). Consider plots to aid presentation	5
	23b	D;E	If examined, report results of any heterogeneity in model performance across clusters. See TRIPOD-Cluster for additional details	n/a
Model Updating	24	E	Report the results from any model updating, including the updated model and subsequent performance	n/a
Discussion
Interpretation	25	D;E	Give an overall interpretation of the main results, including issues of fairness in the context of the objectives and previous studies	6, 7
Limitations	26	D;E	Discuss any limitations of the study (such as a non-representative sample, sample size, overfitting, missing data) and their effects on any biases, statistical uncertainty, and generalisability	7
Usability of the Model in the Context of Current Care	27a	D	Describe how poor quality or unavailable input data (eg, predictor values) should be assessed and handled when implementing the prediction model	n/a
	27b	D	Specify whether users will be required to interact in the handling of the input data or use of the model, and what level of expertise is required of users	n/a
	27c	D;E	Discuss any next steps for future research, with a specific view to applicability and generalisability of the model	7
